# Supplementary material for: Acid Catalyzed Stereocontrolled Ferrier-Type Glycosylation Assisted by Perfluorinated Solvent
Source: Molecules. 2022 Oct 25;27(21):7234. doi: 10.3390/molecules27217234 (PMC9656285; doi:10.3390/molecules27217234)
Supplement: Supplementary file 1 [file molecules-27-07234-s001.zip]

Archive with 1 entries (1 files):
- molecules-1960760-supplementary.pdf
